# Supplementary material for: Reliability of Retinal Layer Annotation with a Novel, High-Resolution Optical Coherence Tomography Device: A Comparative Study
Source: Bioengineering (Basel). 2023 Mar 31;10(4):438. doi: 10.3390/bioengineering10040438 (PMC10136209; doi:10.3390/bioengineering10040438)
Supplement: Supplementary file 1 [file bioengineering-10-00438-s001.zip]

Archive with 1 entries (1 files):
- bioengineering-2217034-supplementary.pdf
